# Supplementary material for: Evaluating the Cost-Effectiveness of Air Pollution Mitigation Strategies: A Systematic Review
Source: Int J Environ Res Public Health. 2025 Jun 11;22(6):926. doi: 10.3390/ijerph22060926 (PMC12192989; doi:10.3390/ijerph22060926)
Supplement: Supplementary file 1 [file ijerph-22-00926-s001.zip]

Archive with 1 entries (1 files):
- ijerph-3528358-supplementary.pdf
